# Supplementary material for: Involvement and Targeted Intervention of Mortalin-Regulated Proteome Phosphorylated-Modification in Hepatocellular Carcinoma
Source: Front Oncol. 2021 Jul 29;11:687871. doi: 10.3389/fonc.2021.687871 (PMC8358780; doi:10.3389/fonc.2021.687871)
Supplement: Supplementary file 2 [file Table_1.xlsx]

## Sheet: Ratio
Name	Ratio (mortalin-siRNA vs. NC-siRNA)
Src (Phospho-Tyr418)	0.288204
Mnk1 (Phospho-Thr385)	0.300455
Integrin beta-4 (Phospho-Tyr1510)	0.301442
Zap-70 (Phospho-Tyr493)	0.311083
14-3-3 beta/zeta (Phospho-Ser184/186)	0.317294
VEGFR2 (Phospho-Tyr1214)	0.319525
Caspase 9 (Phospho-Tyr153)	0.324967
HDAC3 (Phospho-Ser424)	0.330011
IRS-1 (Phospho-Ser794)	0.332096
VEGFR2 (Phospho-Tyr951)	0.334723
NFkB-p65 (Phospho-Ser311)	0.339107
p130Cas (Phospho-Tyr410)	0.339926
IkB-alpha (Phospho-Tyr42)	0.349819
CD5 (Phospho-Tyr453)	0.352409
4E-BP1 (Phospho-Ser65)	0.356101
MKK3/MAP2K3 (Phospho-Ser189)	0.364261
PLC beta3 (Phospho-Ser1105)	0.373338
HNF4 alpha (Phospho-Ser313)	0.374495
ETK (Phospho-Tyr40)	0.389186
EGFR (Phospho-Ser1070)	0.398132
BAD (Phospho-Ser91/128)	0.400258
Elk1 (Phospho-Ser389)	0.402946
Claudin 3 (Phospho-Tyr219)	0.405567
CaMK2A (Phospho-Thr286)	0.408149
Zap-70 (Phospho-Tyr292)	0.410971
DAB1 (Phospho-Tyr232)	0.412372
FER (Phospho-Tyr402)	0.415213
Keratin 8 (Phospho-Ser73)	0.418144
CDC25C (Phospho-Ser216)	0.420725
MKK4/SEK1 (Phospho-Thr261)	0.422401
Catenin beta (Phospho-Ser37)	0.424394
XIAP (Phospho-Ser87)	0.4272
BCL-XL (Phospho-Thr47)	0.430084
Actin Pan (a/b/g) (Phospho-Tyr55/53)	0.441748
NFkB-p105/p50 (Phospho-Ser893)	0.451966
AMPK beta1 (Phospho-Ser182)	0.45364
P95/NBS1 (Phospho-Ser343)	0.4537
LAT (Phospho-Tyr171)	0.458689
Tau (Phospho-Ser214)	0.459942
BRCA1 (Phospho-Ser1524)	0.460313
eIF4G (Phospho-Ser1108)	0.462992
Dok-1 (Phospho-Tyr398)	0.471608
Abl1 (Phospho-Tyr204)	0.472123
EGFR (Phospho-Thr693)	0.475459
IGF2R (Phospho-Ser2409)	0.47865
MKK6/MAP2K6 (Phospho-Ser207)	0.478935
Synuclein alpha (Phospho-Tyr133)	0.480956
AKT1 (Phospho-Ser246)	0.485567
Epo-R (Phospho-Tyr368)	0.485806
Caveolin-1 (Phospho-Tyr14)	0.486789
EGFR (Phospho-Tyr1092)	0.491966
CDK5 (Phospho-Tyr15)	0.495277
PKC theta (Phospho-Ser676)	0.497634
BRCA1 (Phospho-Ser1457)	0.500836
Smad2 (Phospho-Ser467)	0.508386
Cortactin (Phospho-Tyr466)	0.509522
Stathmin 1 (Phospho-Ser15)	0.51014
Integrin beta-1 (Phospho-Thr788)	0.512777
eNOS (Phospho-Ser1177)	0.515219
GluR2 (Phospho-Ser880)	0.515422
HSP90B (Phospho-Ser254)	0.51591
Androgen Receptor (Phospho-Ser650)	0.522255
SRF (Phospho-Ser77)	0.523494
Catenin beta (Phospho-Thr41/Ser45)	0.526358
Histone H3.1 (Phospho-Ser10)	0.528967
Cyclin E1 (Phospho-Thr77)	0.530016
KIT (Phospho-Tyr721)	0.530908
Estrogen Receptor-alpha (Phospho-Ser106)	0.532246
TOP2A/DNA topoisomerase II (Phospho-Ser1106)	0.532801
STAT3 (Phospho-Ser727)	0.533312
BAD (Phospho-Ser112)	0.535957
Chk2 (Phospho-Thr387)	0.539895
Progesterone Receptor (Phospho-Ser190)	0.541603
JunB (Phospho-Ser259)	0.544596
Cyclin B1 (Phospho-Ser147)	0.547483
Lamin A/C (Phospho-Ser392)	0.547574
p53 (Phospho-Ser46)	0.548807
PKC zeta (Phospho-Thr560)	0.548926
ATRIP (Phospho-Ser68/72)	0.549455
EPHA2/3/4 (Phospho-Tyr588/596)	0.549632
HSP90 co-chaperone Cdc37 (Phospho-Ser13)	0.558003
KSR (Phospho-Ser392)	0.563597
IKK-beta (Phospho-Tyr199)	0.563939
STAT1 (Phospho-Ser727)	0.568886
JAK1 (Phospho-Tyr1022)	0.570375
VEGFR1 (Phospho-Tyr1333)	0.571821
Caspase 8 (Phospho-Ser347)	0.573292
Merlin (Phospho-Ser518)	0.576879
IRS-1 (Phospho-Ser323)	0.580054
MARCKS (Phospho-Ser158)	0.580702
Ephrin B2 (Phospho-Tyr330)	0.580909
IRS-1 (Phospho-Ser312)	0.58353
Androgen Receptor (Phospho-Ser213)	0.586733
BAD (Phospho-Ser136)	0.587563
JAK2 (Phospho-Tyr1007)	0.589625
IKK-alpha/beta (Phospho-Ser180/181)	0.590033
FGFR1 (Phospho-Tyr766)	0.591213
Calmodulin (Phospho-Thr79/Ser81)	0.591282
P73 (Phospho-Tyr99)	0.591433
DAPP1 (Phospho-Tyr139)	0.595999
Shc (Phospho-Tyr349)	0.596205
P70S6K (Phospho-Ser411)	0.597124
Chk1 (Phospho-Ser317)	0.599393
BID (Phospho-Ser78)	0.601772
Chk2 (Phospho-Ser516)	0.603532
FAK (Phospho-Tyr925)	0.608129
Chk1 (Phospho-Ser345)	0.609242
JAK2 (Phospho-Tyr221)	0.609523
MEK1 (Phospho-Thr286)	0.611672
FKHRL1/FOXO3A (Phospho-Ser253)	0.613356
ATF2 (Phospho-Thr69/51)	0.616726
Caspase 3 (Phospho-Ser150)	0.617276
Smad1 (Phospho-Ser465)	0.617395
Ras-GRF1 (Phospho-Ser916)	0.619027
G3BP-1 (Phospho-Ser232)	0.620457
Fos (Phospho-Thr232)	0.62262
PDK1 (Phospho-Ser241)	0.625708
Raf1 (Phospho-Tyr341)	0.626123
B-RAF (Phospho-Thr598)	0.626605
MAPKAPK2 (Phospho-Ser272)	0.627181
p53 (Phospho-Ser15)	0.629451
MAP3K8/COT (Phospho-Thr290)	0.630156
PTEN (Phospho-Ser370)	0.631892
GATA1 (Phospho-Ser310)	0.632292
EGFR (Phospho-Tyr1172)	0.634095
Pyk2 (Phospho-Tyr881)	0.634621
Trk B (Phospho-Tyr515)	0.638576
Src (Phospho-Tyr529)	0.638956
p53 (Phospho-Ser33)	0.64125
p38 MAPK (Phospho-Tyr182)	0.641534
IRS-1 (Phospho-Ser307)	0.641577
VEGFR2 (Phospho-Tyr1059)	0.64339
PKD1/PKC mu (Phospho-Tyr463)	0.645994
Caspase 9 (Phospho-Thr125)	0.647973
Interferon-alpha/beta receptor alpha chain (Phospho-Tyr466)	0.649277
Keratin 18 (Phospho-Ser52)	0.652559
PAK1/2 (Phospho-Ser199)	0.655436
Elk1 (Phospho-Thr417)	0.656881
JunB (Phospho-Ser79)	0.657882
Met (Phospho-Tyr1349)	0.663454
MSK1 (Phospho-Thr581)	0.665102
AKT1 (Phospho-Thr72)	0.665165
Synaptotagmin (Phospho-Ser309)	0.6674
Catalase (Phospho-Tyr385)	0.669404
Filamin A (Phospho-Ser2152)	0.670174
SHP-2 (Phospho-Tyr580)	0.671204
Catenin beta (Phospho-Tyr654)	0.672106
GluR1 (Phospho-Ser849)	0.679539
PKC epsilon (Phospho-Ser729)	0.681542
HRS (Phospho-Tyr334)	0.686422
Pim-1 (Phospho-Tyr309)	0.686964
NFkB-p100/p52 (Phospho-Ser869)	0.689328
p53 (Phospho-Ser20)	0.689371
PPAR-BP (Phospho-Thr1457)	0.689539
Keratin 18 (Phospho-Ser33)	0.692441
Zap-70 (Phospho-Tyr319)	0.693428
Ezrin (Phospho-Thr566)	0.694385
CPI17 alpha (Phospho-Thr38)	0.694622
IRS-1 (Phospho-Ser639)	0.696157
Integrin beta-3 (Phospho-Tyr785)	0.696405
PDGFR beta (Phospho-Tyr740)	0.697586
IkB-epsilon (Phospho-Ser22)	0.69803
CD3Z (Phospho-Tyr142)	0.701192
c-Jun (Phospho-Thr239)	0.705204
PTEN (Phospho-Ser380/Thr382/Thr383)	0.70668
14-3-3 zeta/delta (Phospho-Thr232)	0.71045
MSK1 (Phospho-Ser360)	0.710685
NFkB-p105/p50 (Phospho-Ser932)	0.711748
PLD1 (Phospho-Ser561)	0.715592
AMPK1 (Phospho-Thr172)	0.72126
IKK-gamma (Phospho-Ser31)	0.722962
AKT1 (Phospho-Thr450)	0.724705
Rb (Phospho-Ser780)	0.725642
WASP (Phospho-Tyr290)	0.726497
EGFR (Phospho-Tyr1197)	0.726925
MEK1 (Phospho-Ser298)	0.727606
Src (Phospho-Ser75)	0.727907
PKR (Phospho-Thr446)	0.728276
Cortactin (Phospho-Tyr421)	0.732193
Estrogen Receptor-alpha (Phospho-Ser104)	0.733246
IKK-beta (Phospho-Tyr188)	0.733397
BCL-2 (Phospho-Ser70)	0.734736
IKK-alpha (Phospho-Thr23)	0.736661
MEK1 (Phospho-Ser217)	0.740092
Kv1.3/KCNA3 (Phospho-Tyr135)	0.744485
HSP27 (Phospho-Ser15)	0.745961
ATF2 (Phospho-Ser62/44)	0.746888
p53 (Phospho-Ser6)	0.747518
c-Jun (Phospho-Tyr170)	0.750891
SREBP-1 (Phospho-Ser439)	0.751379
PPAR-gamma (Phospho-Ser112)	0.751575
MEF2A (Phospho-Thr312)	0.752055
PKR (Phospho-Thr451)	0.75413
Ezrin (Phospho-Tyr353)	0.755344
HSL (Phospho-Ser552/563)	0.756429
PI3-kinase p85-subunit alpha/gamma (Phospho-Tyr467/Tyr199)	0.760174
AurB (Phospho-Thr232)	0.763385
LIMK1 (Phospho-Thr508)	0.768608
FAK (Phospho-Ser910)	0.769546
CD4 (Phospho-Ser433)	0.771362
RSK1/2/3/4 (Phospho-Ser221/227/218/232)	0.772419
BAX (Phospho-Thr167)	0.772434
MEF2A (Phospho-Thr319)	0.774902
M-CSF Receptor (Phospho-Tyr809)	0.776861
Tau (Phospho-Thr205)	0.782014
NMDAR2B (Phospho-Tyr1472)	0.783406
Smad3 (Phospho-Ser425)	0.785654
Synapsin (Phospho-Ser62)	0.785807
PTEN (Phospho-Ser380)	0.788117
Estrogen Receptor-alpha (Phospho-Ser167)	0.789205
MEF2A (Phospho-Ser408)	0.789234
Stathmin 1 (Phospho-Ser24)	0.789369
MITF (Phospho-Ser73)	0.791213
Stathmin 1 (Phospho-Ser37)	0.79176
LKB1 (Phospho-Thr189)	0.791813
p53 (Phospho-Ser315)	0.795723
BTK (Phospho-Tyr223)	0.797305
RelB (Phospho-Ser552)	0.798063
E2F1 (Phospho-Thr433)	0.79811
Paxillin (Phospho-Tyr31)	0.799811
CREB (Phospho-Ser129)	0.803224
WAVE1 (Phospho-Tyr125)	0.806013
Gab2 (Phospho-Ser159)	0.810359
GSK3 beta (Phospho-Ser9)	0.810974
Keratin 8 (Phospho-Ser431)	0.811745
Myc (Phospho-Thr58)	0.813151
PAK1/2/3 (Phospho-Ser141)	0.817378
IL-2RA/CD25 (Phospho-Ser268)	0.81909
MKP-1 (Phospho-Ser359)	0.820311
BAD (Phospho-Ser155)	0.828879
c-Jun (Phospho-Thr93)	0.828894
NFkB-p100/p52 (Phospho-Ser865)	0.829104
EPB41 (Phospho-Tyr418/660)	0.831114
SP1 (Phospho-Thr739)	0.831476
PAK3 (Phospho-Ser154)	0.833643
Tyrosine Hydroxylase (Phospho-Ser31)	0.838017
GRK2 (Phospho-Ser29)	0.839235
NFkB-p65 (Phospho-Thr505)	0.846354
SYK (Phospho-Tyr348)	0.848269
VEGFR2 (Phospho-Tyr1054)	0.848448
Shc (Phospho-Tyr427)	0.855181
MKK7/MAP2K7 (Phospho-Ser271)	0.858503
IL3RB (Phospho-Tyr593)	0.860652
AKT1 (Phospho-Tyr474)	0.861512
FAK (Phospho-Tyr861)	0.862155
PLK1 (Phospho-Thr210)	0.862427
AFX/FOXO4 (Phospho-Ser197)	0.862492
Smad3 (Phospho-Ser204)	0.863108
Tau (Phospho-Ser262)	0.864279
VASP (Phospho-Ser157)	0.864777
c-Jun (Phospho-Thr91)	0.865117
BLNK (Phospho-Tyr96)	0.867705
ASK1 (Phospho-Ser83)	0.867908
PP2A-alpha (Phospho-Tyr307)	0.870155
Merlin (Phospho-Ser10)	0.870249
PKC delta (Phospho-Ser645)	0.870719
Ret (Phospho-Tyr905)	0.873085
IKK-gamma (Phospho-Ser85)	0.874448
VAV1 (Phospho-Tyr174)	0.874753
Rac1/cdc42 (Phospho-Ser71)	0.875419
Myc (Phospho-Thr358)	0.878309
ADD1 (Phospho-Ser726)	0.880829
GSK3 alpha (Phospho-Ser21)	0.881455
MDM2 (Phospho-Ser166)	0.886715
MEK1 (Phospho-Ser221)	0.889403
Tuberin/TSC2 (Phospho-Thr1462)	0.889596
BCL-2 (Phospho-Thr69)	0.89027
HER3/ErbB3 (Phospho-Tyr1289)	0.894814
PP1 alpha (Phospho-Thr320)	0.895703
Estrogen Receptor-alpha (Phospho-Ser118)	0.897885
AKT1 (Phospho-Thr308)	0.900106
MSK1 (Phospho-Ser376)	0.900315
FKHR/FOXO1A (Phospho-Ser329)	0.902058
TIF-IA (Phospho-Ser649)	0.90453
LCK (Phospho-Tyr393)	0.905259
ATF1 (Phospho-Ser63)	0.90751
GATA1 (Phospho-Ser142)	0.908187
EGFR (Phospho-Tyr869)	0.909789
P70S6K (Phospho-Thr421)	0.910317
IL-10R-alpha (Phospho-Tyr496)	0.910368
STAT5B (Phospho-Ser731)	0.913689
CD227/mucin 1 (Phospho-Tyr1243)	0.914192
ATF2 (Phospho-Thr71/53)	0.916072
FAK (Phospho-Tyr397)	0.917515
Synuclein alpha (Phospho-Tyr125)	0.918827
HER2 (Phospho-Tyr1221/Tyr1222)	0.919284
EEF2 (Phospho-Thr56)	0.92035
STAT5A (Phospho-Ser780)	0.922038
p130Cas (Phospho-Tyr165)	0.923279
Raf1 (Phospho-Ser338)	0.924226
Synaptotagmin (Phospho-Thr202)	0.92752
Catenin beta (Phospho-Tyr489)	0.928112
EPHB1/2 (Phospho-Tyr594/604)	0.928378
c-Jun (Phospho-Ser243)	0.928491
FGFR1 (Phospho-Tyr154)	0.933228
Tuberin/TSC2 (Phospho-Ser939)	0.933334
MKK4/SEK1 (Phospho-Ser80)	0.935165
NFkB-p65 (Phospho-Ser529)	0.935444
CREB (Phospho-Ser142)	0.935572
Myosin regulatory light chain 2 (Phospho-Ser18)	0.936236
Dok-2 (Phospho-Tyr299)	0.937157
CDK1/CDC2 (Phospho-Tyr15)	0.941964
Tau (Phospho-Ser235)	0.942084
STAT6 (Phospho-Thr645)	0.942344
AKT1 (Phospho-Ser124)	0.95123
NFkB-p65 (Phospho-Ser536)	0.952714
Rb (Phospho-Ser807)	0.955359
Pyk2 (Phospho-Tyr402)	0.95837
HDAC1 (Phospho-Ser421)	0.958816
P90RSK (Phospho-Thr573)	0.960187
MEK2 (Phospho-Thr394)	0.960282
LAT (Phospho-Tyr191)	0.962501
FKHR (Phospho-Ser319)	0.962505
IRS-1 (Phospho-Ser636)	0.965656
STAT3 (Phospho-Tyr705)	0.966187
c-Jun (Phospho-Ser63)	0.968743
Survivin (Phospho-Thr117)	0.969993
STAT1 (Phospho-Tyr701)	0.974753
PKC alpha/beta II (Phospho-Thr638)	0.975692
NFkB-p105/p50 (Phospho-Ser907)	0.9778
Tau (Phospho-Ser396)	0.98138
PLCG2 (Phospho-Tyr1217)	0.982835
Myc (Phospho-Ser373)	0.983599
NFkB-p105/p50 (Phospho-Ser337)	0.984162
Tyrosine Hydroxylase (Phospho-Ser40)	0.98473
HSP27 (Phospho-Ser78)	0.985178
AKT1 (Phospho-Tyr326)	0.985696
Pyk2 (Phospho-Tyr580)	0.985966
Tau (Phospho-Ser404)	0.987033
Met (Phospho-Tyr1003)	0.98785
HSP90B (Phospho-Ser226)	0.988213
SAPK/JNK (Phospho-Tyr185)	0.988378
MARCKS (Phospho-Ser163)	0.988665
CrkII (Phospho-Tyr221)	0.988968
Rel (Phospho-Ser503)	0.991264
ACC1 (Phospho-Ser80)	0.992625
NFkB-p65 (Phospho-Ser276)	0.994422
Smad3 (Phospho-Thr179)	0.994435
PLCG2 (Phospho-Tyr753)	0.998373
ATPase (Phospho-Ser16)	1.00182
Caspase 9 (Phospho-Ser144)	1.00265
AKT1S1 (Phospho-Thr246)	1.00325
SMC1 (Phospho-Ser957)	1.00468
HSL (Phospho-Ser554)	1.00617
NFkB-p65 (Phospho-Thr254)	1.00654
STAT4 (Phospho-Tyr693)	1.00741
Rb (Phospho-Ser608)	1.00768
NFAT4 (Phospho-Ser165)	1.00936
SRF (Phospho-Ser99)	1.01168
MKK4/SEK1 (Phospho-Ser257)	1.01245
PDGFR alpha (Phospho-Tyr849)	1.01411
IL-4R/CD124 (Phospho-Tyr497)	1.01427
DARPP-32 (Phospho-Thr34)	1.01647
AurB (Phospho-Tyr12)	1.01717
Chk2 (Phospho-Thr68)	1.01784
eIF4E (Phospho-Ser209)	1.0202
FAS (Phospho-Tyr291)	1.02539
EGFR (Phospho-Tyr1069)	1.0294
ATF2 (Phospho-Thr73/55)	1.03238
AurA (Phospho-Thr288)	1.03241
Paxillin (Phospho-Tyr118)	1.03358
Cofilin (Phospho-Ser3)	1.03429
VEGFR2 (Phospho-Tyr1175)	1.03478
EGFR (Phospho-Thr678)	1.03504
DNA-PK (Phospho-Thr2647)	1.03536
DDX5/DEAD-box protein 5 (Phospho-Tyr593)	1.03596
Tyrosine Hydroxylase (Phospho-Ser19)	1.03929
NFkB-p65 (Phospho-Ser468)	1.04361
CaMK1-alpha (Phospho-Thr177)	1.0458
PKC pan activation site (Phospho)	1.04762
MKK3/MAP2K3 (Phospho-Thr222)	1.04989
SHP-2 (Phospho-Tyr542)	1.05316
STAM2 (Phospho-Tyr192)	1.05834
PKC beta/PKCB (Phospho-Ser661)	1.05849
HDAC4 (Phospho-Ser632)	1.05954
P90RSK (Phospho-Ser380)	1.0607
Rb (Phospho-Ser811)	1.06163
Smad3 (Phospho-Ser213)	1.06222
Rho/Rac guanine nucleotide exchange factor 2 (Phospho-Ser885)	1.06291
Claudin 7 (Phospho-Tyr210)	1.06571
CaMK4 (Phospho-Thr196/200)	1.06639
NFkB-p65 (Phospho-Thr435)	1.06642
14-3-3 zeta (Phospho-Ser58)	1.0688
HDAC5 (Phospho-Ser259)	1.06991
p27Kip1 (Phospho-Thr187)	1.0715
Cyclin D1 (Phospho-Thr286)	1.07572
MEK1 (Phospho-Thr291)	1.07583
ATF2 (Phospho-Ser112/94)	1.07683
Tau (Phospho-Thr212)	1.07858
IL-13R/CD213a1 (Phospho-Tyr405)	1.07905
p44/42 MAPK (Phospho-Thr202)	1.08007
ACC1 (Phospho-Ser79)	1.08107
PKD1/PKC mu (Phospho-Ser205)	1.08178
HSF1 (Phospho-Ser303)	1.08415
p53 (Phospho-Ser9)	1.08475
SLP-76 (Phospho-Tyr128)	1.08537
GRK1 (Phospho-Ser21)	1.08587
ALK (Phospho-Tyr1604)	1.09032
Integrin beta-3 (Phospho-Tyr773)	1.09341
HDAC6 (Phospho-Ser22)	1.09423
ATP1A1/Na+K+ ATPase1 (Phospho-Ser23)	1.09502
Tau (Phospho-Ser356)	1.10402
PKA CAT (Phospho-Thr197)	1.10453
LCK (Phospho-Ser59)	1.11006
P70S6K (Phospho-Ser371)	1.11281
Raf1 (Phospho-Ser621)	1.113
LCK (Phospho-Tyr192)	1.11878
STAT6 (Phospho-Tyr641)	1.12066
Mst1/Mst2 (Phospho-Thr183)	1.12298
DYN1 (Phospho-Ser774)	1.12447
Tau (Phospho-Ser422)	1.12603
PECAM-1 (Phospho-Tyr713)	1.12755
Caspase 1 (Phospho-Ser376)	1.13024
WEE1 (Phospho-Ser53)	1.13572
PLCG1 (Phospho-Tyr783)	1.13614
Lamin A (Phospho-Ser22)	1.13681
ERK3 (Phospho-Ser189)	1.13706
PKD2 (Phospho-Ser876)	1.14218
Raf1 (Phospho-Ser289)	1.14473
Tyrosine Hydroxylase (Phospho-Ser8)	1.14986
BCR (Phospho-Tyr177)	1.15177
Connexin 43 (Phospho-Ser367)	1.15334
ALK (Phospho-Tyr1507)	1.15443
Smad1 (Phospho-Ser187)	1.15931
PDGFR beta (Phospho-Tyr751)	1.16088
p53 (Phospho-Ser37)	1.16096
p53 (Phospho-Ser392)	1.16472
Caspase 9 (Phospho-Ser196)	1.16555
DARPP-32 (Phospho-Thr75)	1.16885
B-RAF (Phospho-Ser601)	1.17204
CREB (Phospho-Ser133)	1.17517
mTOR (Phospho-Ser2481)	1.18116
Arrestin-1 (Phospho-Ser412)	1.18144
Calsenilin/KCNIP3 (Phospho-Ser63)	1.18249
PKC delta (Phospho-Thr505)	1.18302
Dok-1 (Phospho-Tyr362)	1.18516
Catenin delta-1 (Phospho-Tyr228)	1.1917
EGFR (Phospho-Tyr1110)	1.19848
CDK7 (Phospho-Thr170)	1.20003
Caspase 6 (Phospho-Ser257)	1.20252
HER2 (Phospho-Tyr1248)	1.20568
MEF2C (Phospho-Ser396)	1.20696
Caspase 2 (Phospho-Ser157)	1.20808
PKC zeta (Phospho-Thr410)	1.20861
Cyclin E2 (Phospho-Thr392)	1.21064
Elk1 (Phospho-Ser383)	1.21804
IGF1R (Phospho-Tyr1161)	1.21907
p38 MAPK (Phospho-Tyr322)	1.2197
PAK1/2/3 (Phospho-Thr423/402/421)	1.2223
AKT1 (Phospho-Ser473)	1.22736
ATP-Citrate Lyase (Phospho-Ser454)	1.22749
HDAC5 (Phospho-Ser498)	1.23223
Chk1 (Phospho-Ser280)	1.23239
GABA-RB (Phospho-Ser434)	1.23446
eEF2K (Phospho-Ser366)	1.23667
GTPase activating protein (Phospho-Ser387)	1.24117
A-RAF (Phospho-Tyr301/302)	1.24129
14-3-3 theta/tau (Phospho-Ser232)	1.24349
CK2-b (Phospho-Ser209)	1.25284
TYK2 (Phospho-Tyr1054)	1.25744
Smad2 (Phospho-Ser250)	1.26011
NFkB-p105/p50 (Phospho-Ser927)	1.26211
DNA-PK (Phospho-Thr2638)	1.27493
eIF2A (Phospho-Ser51)	1.28047
CDC25A (Phospho-Ser75)	1.28362
SYK (Phospho-Tyr525)	1.28634
ASK1 (Phospho-Ser966)	1.29031
Cyclin D3 (Phospho-Thr283)	1.29288
EGFR (Phospho-Tyr1016)	1.29638
HDAC2 (Phospho-Ser394)	1.29651
mTOR (Phospho-Ser2448)	1.29664
KIT (Phospho-Tyr936)	1.29913
HDAC8 (Phospho-Ser39)	1.29988
MKP-1/2 (Phospho-Ser296/318)	1.3014
PLC beta3 (Phospho-Ser537)	1.30547
MAP3K7/TAK1 (Phospho-Thr184)	1.31238
c-Abl (Phospho-Tyr412)	1.31464
DAB1 (Phospho-Tyr220)	1.31562
HER2 (Phospho-Thr686)	1.31638
p21Cip1 (Phospho-Thr145)	1.32036
Raf1 (Phospho-Ser43)	1.324
Ephrin B1 (Phospho-Tyr317)	1.32495
p44/42 MAPK (Phospho-Tyr204)	1.32739
Cyclin B1 (Phospho-Ser126)	1.33314
mTOR (Phospho-Thr2446)	1.33832
Catenin beta (Phospho-Ser33)	1.34696
S6 Ribosomal Protein (Phospho-Ser235)	1.35881
Histone H2A.X (Phospho-Ser139)	1.36649
AMPK1/AMPK2 (Phospho-Ser485/491)	1.36663
PLCG1 (Phospho-Tyr771)	1.36909
HSP27 (Phospho-Ser82)	1.39553
ICAM-1 (Phospho-Tyr512)	1.39608
Tau (Phospho-Thr231)	1.40064
BIM (Phospho-Ser69/65)	1.40104
VASP (Phospho-Ser238)	1.40313
PEA-15 (Phospho-Ser116)	1.40437
CDC25A (Phospho-Ser124)	1.41826
BCL-2 (Phospho-Thr56)	1.41845
Tau (Phospho-Thr181)	1.42434
STAT5A (Phospho-Tyr694)	1.4277
eNOS (Phospho-Thr495)	1.42968
NMDAR1 (Phospho-Ser897)	1.4349
FAK (Phospho-Tyr576)	1.4388
Raf1 (Phospho-Ser259)	1.45126
CK1-A (Phospho-Thr321)	1.45573
p53 (Phospho-Thr18)	1.45872
Cyclin E1 (Phospho-Thr395)	1.46175
PAK1 (Phospho-Thr212)	1.46675
CDK2 (Phospho-Thr160)	1.47024
GRB10/Growth factor receptor-bound protein 10 (Phospho-Tyr67)	1.47807
FAK (Phospho-Tyr407)	1.48506
P70S6K (Phospho-Thr229)	1.49733
LCK (Phospho-Tyr504)	1.50899
PKD1/PKC mu (Phospho-Ser910)	1.51052
HER2 (Phospho-Tyr877)	1.51204
IkB-alpha (Phospho-Ser32/36)	1.51311
BAD (Phospho-Ser134)	1.52125
Synapsin (Phospho-Ser9)	1.52369
IR (Phospho-Tyr1361)	1.52538
P70S6K-beta (Phospho-Ser423)	1.53299
FOXO1/3/4-pan (Phospho-Thr24/32)	1.53328
JunD (Phospho-Ser255)	1.55119
HER3/ErbB3 (Phospho-Tyr1222)	1.55225
Opioid Receptor (Phospho-Ser375)	1.55895
6-phosphofructo-2-kinase/fructose-2,6-biphosphatase 2 (PFKFB2) (Phospho-Ser483)	1.57034
Rb (Phospho-Ser795)	1.57167
PKC alpha (Phospho-Tyr657)	1.58337
p38 MAPK (Phospho-Thr180)	1.59739
CaMK2-beta/gamma/delta (Phospho-Thr287)	1.60166
Interferon-gamma receptor alpha chain precursor (Phospho-Tyr457)	1.61194
4E-BP1 (Phospho-Thr36)	1.61823
FosB (Phospho-Ser27)	1.62269
Gab1 (Phospho-Tyr659)	1.62462
Abl1 (Phospho-Thr754/735)	1.625
eNOS (Phospho-Ser615)	1.63745
Vinculin (Phospho-Tyr821)	1.66453
JNK1/2/3 (Phospho-Thr183/Tyr185)	1.66667
AurA (Phospho-Ser342)	1.67031
Chk2 (Phospho-Thr383)	1.67619
Myc (Phospho-Ser62)	1.682
IGF1R (Phospho-Tyr1165/1166)	1.68561
4E-BP1 (Phospho-Thr45)	1.70689
Met (Phospho-Tyr1234)	1.71467
Smad2/3 (Phospho-Thr8)	1.72166
SAPK/JNK (Phospho-Thr183)	1.72205
p53 (Phospho-Ser378)	1.7237
CDC25B (Phospho-Ser353)	1.72536
BCR (Phospho-Tyr360)	1.72654
Raf1 (Phospho-Ser296)	1.74413
FKHR (Phospho-Ser256)	1.74566
Gab1 (Phospho-Tyr627)	1.75849
M-CSF Receptor (Phospho-Tyr561)	1.76616
CDC25B (Phospho-Ser323)	1.77701
AKT2 (Phospho-Ser474)	1.78618
PAK1 (Phospho-Ser204)	1.79039
FLT3 (Phospho-Tyr599)	1.7931
HER4/ErbB4 (Phospho-Tyr1284)	1.79811
LKB1 (Phospho-Ser428)	1.8095
Amyloid beta A4 (Phospho-Thr743/668)	1.82018
P70S6K (Phospho-Ser424)	1.82188
P90RSK (Phospho-Thr359/Ser363)	1.82971
Ezrin (Phospho-Tyr478)	1.849
Smad2 (Phospho-Thr220)	1.85581
PDGFR beta (Phospho-Tyr1021)	1.86491
P70S6K (Phospho-Ser418)	1.86873
Chk1 (Phospho-Ser286)	1.87041
GluR1 (Phospho-Ser863)	1.92921
LYN (Phospho-Tyr507)	1.97283
GAP43 (Phospho-Ser41)	1.97313
GSK3 alpha/beta (Phospho-Tyr216/279)	1.98062
RyR2 (Phospho-Ser2808)	1.99448
c-PLA2 (Phospho-Ser505)	2.00183
p27Kip1 (Phospho-Ser10)	2.02445
IkB-beta (Phospho-Thr19)	2.03166
ATF4 (Phospho-Ser245)	2.03543
CREB (Phospho-Ser121)	2.20962
CDK1/CDC2 (Phospho-Thr14)	2.27717
B-RAF (Phospho-Ser446)	2.35386
4E-BP1 (Phospho-Thr70)	2.37186
PAK2 (Phospho-Ser192)	2.41104
VAV2 (Phospho-Tyr142)	2.59786
STAT2 (Phospho-Tyr690)	2.60599
CD19 (Phospho-Tyr531)	2.65055
CREB (Phospho-Thr100)	3.02587
